# Supplementary material for: SHP099-containing multi-targeting hydrogel promotes rapid skin reconstruction through modulating a variety of cells
Source: Front Bioeng Biotechnol. 2025 Apr 7;13:1564827. doi: 10.3389/fbioe.2025.1564827 (PMC12009829; doi:10.3389/fbioe.2025.1564827)
Supplement: Supplementary file 1 [file DataSheet1.zip]

Archive with 5 entries (4 files):
- Supplementary_Material-2/
- Supplementary_Material-2/Supplementary_Material.docx
- Supplementary_Material-2/Table S1 Transcriptome sequencing results.xlsb
- Supplementary_Material-2/Table S2 Go enrichment analysis.xlsb
- Supplementary_Material-2/Table S3 KEGG enrichment analysis.xlsb
